# Supplementary material for: Exploring Gut Microbiome Variations between Popillia japonica Populations of Azores
Source: Microorganisms. 2023 Jul 31;11(8):1972. doi: 10.3390/microorganisms11081972 (PMC10459852; doi:10.3390/microorganisms11081972)
Supplement: Supplementary file 1 [file microorganisms-11-01972-s001.zip]

Archive with 1 entries (1 files):
- microorganisms-2521191-supplementary.pdf
